# Supplementary material for: HIV-1 Tat Upregulates the Receptor for Advanced Glycation End Products and Superoxide Dismutase-2 in the Heart of Transgenic Mice
Source: Viruses. 2022 Oct 4;14(10):2191. doi: 10.3390/v14102191 (PMC9607872; doi:10.3390/v14102191)
Supplement: Supplementary file 1 [file viruses-14-02191-s001.zip]

Archive with 1 entries (1 files):
- viruses-1899761-supplementary.pdf
